# Supplementary material for: Cohort profile: Genetic data in the German Socio-Economic Panel Innovation Sample (SOEP-G)
Source: PLoS One. 2023 Nov 29;18(11):e0294896. doi: 10.1371/journal.pone.0294896 (PMC10686514; doi:10.1371/journal.pone.0294896)
Supplement: S1 Table — (XLSX) [file pone.0294896.s013.xlsx]

## Sheet: 1. Family relationships
S1 Table: Comparison of reported and genetically inferred family relationships
Panel A. No sample filter
		Genetically inferred relationship
		2nd degree	3rd degree	4th degree	Full sibling	Parent-offspring	Unrelated	Sum
Reported or inferred relationship from survey	2nd degree	12	1	0	0	0	4	17
	Full sibling	27	6	2	107	0	0	142
	Parent-offspring	33	10	13	0	501	52	609
Panel B. Individuals whose genotype call rate > 90%
		Genetically inferred relationship
		2nd degree	Full sibling	Parent-offspring	Unrelated
Reported or inferred relationship from survey	2nd degree	8	0	0	4
	Full sibling	13	84	0	0
	Parent-offspring	0	0	409	28
Notes: Panel A compares the reported family relationships to genetically inferred family relationships. Panel B reports the results only from individuals whose genotype call rates exceed 90% (computed from directly genotyped SNPs). The genetic relationships were estimated with King
