# Supplementary material for: Cohort profile: Genetic data in the German Socio-Economic Panel Innovation Sample (SOEP-G)
Source: PLoS One. 2023 Nov 29;18(11):e0294896. doi: 10.1371/journal.pone.0294896 (PMC10686514; doi:10.1371/journal.pone.0294896)
Supplement: S2 Table — (XLSX) [file pone.0294896.s014.xlsx]

## Sheet: 2. PGI accuracy
S2 Table: Polygenic prediction accuracy for height, BMI, and educational attainment
	Mild QC			Strict QC			Mild QC samples in strict QC
Phenotype	Estimate (SE)	R2 (%)	N	Estimate (SE)	R2 (%)	N	Estimate (SE)	R2 (%)	N
Height	3.871 (0.154)	22.00 [20.22, 26.41]	2094	3.791 (0.149)	23.92 [22.38, 28.67]	1904	3.782 (0.150)	23.76 [22.22, 28.50]	1904
BMI	1.861 (0.112)	11.51 [9.47, 14.76]	2086	1.859 (0.110)	12.67 [10.86, 15.96]	1897	1.876 (0.111)	12.78 [11.07, 16.07]	1897
Educatioanl attainment	0.853 (0.058)	8.94 [7.20, 11.71]	2036	0.857 (0.061)	9.02 [7.24, 11.81]	1857	0.880 (0.061)	9.40 [7.56, 12.27]	1857
Notes: The results are reported separately for mild and strict QC samples as well as the mild QC samples that passed strict QC. Coefficient estimates are measured in standard deviation units of the polygenic index, with standard errors reported in parentheses. Boostrapped 95% confidence intervals for the predictive accuracy measured in R2 are reported in the brackets.
