# Supplementary material for: Cohort profile: Genetic data in the German Socio-Economic Panel Innovation Sample (SOEP-G)
Source: PLoS One. 2023 Nov 29;18(11):e0294896. doi: 10.1371/journal.pone.0294896 (PMC10686514; doi:10.1371/journal.pone.0294896)
Supplement: S3 Table — (XLSX) [file pone.0294896.s015.xlsx]

## Sheet: 3. MTAG PGIs
S3 Table: Multi-trait polygenic indices in the Gene-SOEP sample
Phenotype	# SNPs	GWAS-equivalent N	Supplementary Phenotypes	References
Adventurousness	1070162	800552	Risk Tolerance	1, 17
Age First Birth	943209	373210	Number Ever Born (Women), Number Ever Born (Men), Highest Math, Educational Attainment, COPD, ADHD	1, 5, 6, 10
Age First Menses (Women)	1142017	319522	Age Voice Deepened (Men)	1, 7
Age Voice Deepened (Men)	1142019	294997	Age First Menses (Women)	1, 7
Alcohol Misuse	1137769	444496	Drinks per Week	1, 8, 13
Allergy - Cat	1102361	366535	Hayfever, Asthma, Asthma/Eczema/Rhinitis, Allergy - Pollen, Allergy - Dust	1, 9, 25
Allergy - Dust	1102361	356879	Allergy - Cat, Hayfever, Asthma, Asthma/Eczema/Rhinitis, Allergy - Pollen	1, 9, 25
Allergy - Pollen	1102361	254386	Allergy - Cat, Hayfever, Asthma, Asthma/Eczema/Rhinitis, Allergy - Dust	1, 9, 25
Asthma	1102426	559863	Allergy - Cat, Hayfever, Asthma/Eczema/Rhinitis, Allergy - Pollen, Allergy - Dust	1, 9, 25
Asthma/Eczema/Rhinitis	1102415	920692	Allergy - Cat, Hayfever, Eczema, Asthma, Allergy - Pollen, Allergy - Dust	1, 9, 25
Attention Deficit Hyperactivity Disorder (ADHD)	946589	760838	COPD, Age First Birth	1, 6, 10
Cognitive Empathy	1149525	55982	Agreeableness	1, 18, 26
Cognitive Performance	1135783	343411	Self-Rated Math Ability, Highest Math, Educational Attainment	1, 4, 5
COPD	943332	1869820	Self-Rated Health, Age First Birth, ADHD	1, 6, 10
Delay Discounting	1143145	445313	Highest Math, Educational Attainment	1, 5, 27
Depressive Symptoms	867549	1306090	Subjective Well-Being, Neuroticism, Loneliness, Self-Rated Health	1, 14, 18, 21, 23
Drinks per Week	1137778	1245225	Alcohol Misuse	1, 8, 13
Educational Attainment	985887	1295788	Religious Attendance, Highest Math, Delay Discounting, Cognitive Performance, Age First Birth	1, 4, 5, 6, 24
Extraversion	1107023	111464	Left Out of Social Activity	1, 18, 19
Hayfever	1102417	518480	Asthma, Asthma/Eczema/Rhinitis, Allergy - Pollen, Allergy - Dust, Allergy - Cat, Eczema	1, 9, 25
Highest Math	985893	801291	Self-Rated Math Ability, Educational Attainment, Delay Discounting, Cognitive Performance, Age First Birth	1, 4, 5, 6, 24
Left Out of Social Activity	902669	801505	Subjective Well-Being, Loneliness, Life Satisfaction - Friends, Extraversion	1, 18, 19, 23
Life Satisfaction: Family	906592	289950	Life Satisfaction - Work, Subjective Well-Being, Life Satisfaction - Friends	1, 23
Life Satisfaction: Finance	903837	491335	Subjective Well-Being, Self-Rated Health, Loneliness	1, 23
Life Satisfaction: Friends	903837	401682	Life Satisfaction - Work, Subjective Well-Being, Left Out of Social Activity, Life Satisfaction - Family	1, 23
Life Satisfaction: Work	906592	702208	Subjective Well-Being, Life Satisfaction - Friends, Life Satisfaction - Family	1, 23
Loneliness	867572	1170314	Subjective Well-Being, Neuroticism, Left Out of Social Activity, Life Satisfaction - Finance, Depressive Symptoms	1, 14, 18, 21, 23
Neuroticism	868859	480371	Depressive Symptoms, Subjective Well-Being, Loneliness	1, 14, 18, 21, 23
Number Ever Born (Men)	996592	593761	Number Ever Born (Women), Age First Birth	1, 6
Number Ever Born (Women)	996592	497396	Number Ever Born (Men), Age First Birth	1, 6
Religious Attendance	1145486	792789	Educational Attainment	1, 5
Risk Tolerance	1070174	1752580	Adventurousness	1, 17
Self-Rated Health	1134460	1250433	Life Satisfaction - Finance, COPD, Depressive Symptoms	1, 14
Self-Rated Math Ability	1135947	663024	Highest Math, Cognitive Performance	1, 4, 5
Subjective Well-Being	867552	1618616	Life Satisfaction - Work, Neuroticism, Loneliness, Left Out of Social Activity, Life Satisfaction - Friends, Life Satisfaction - Finance, Life Satisfaction - Family, Depressive Symptoms	1, 14, 18, 21, 23
Notes: "# SNPs" is the number of SNPs that were used to construct the PGI. "GWAS-equivalent N" is the GWAS-equivalent sample size as reported by MTAG. "Reference(s)" is the references for the GWAS summary statistics that were used to construct the PGI.
References
1. Becker, J. et al. Resource profile and user guide of the Polygenic Index Repository. Nat. Hum. Behav. 1–15 (2021) doi:10.1038/s41562-021-01119-3.
2. Locke, A. E. A. et al. Genetic studies of body mass index yield new insights for obesity biology. Nature 518, 197–206 (2015).
3. Wood, A. R. et al. Defining the role of common variation in the genomic and biological architecture of adult human height. Nat. Genet. 46, 1173–1186 (2014).
4. Trampush, J. W. et al. GWAS meta-analysis reveals novel loci and genetic correlates for general cognitive function: a report from the COGENT consortium. Mol. Psychiatry 22, 336–345 (2017).
5. Lee, J. J. et al. Gene discovery and polygenic prediction from a genome-wide association study of educational attainment in 1.1 million individuals. Nat. Genet. 50, 1112–1121 (2018).
6. Barban, N. et al. Genome-wide analysis identifies 12 loci influencing human reproductive behavior. Nat. Genet. 48, 1462–1472 (2016)
7. Day, F. R. et al. Shared genetic aetiology of puberty timing between sexes and with health-related outcomes. Nat. Commun. (2015). doi:10.1038/ncomms9842
8. Sanchez-Roige, S. et al. Genome-wide association study of alcohol use disorder identification test (AUDIT) scores in 20 328 research participants of European ancestry. Addict. Biol. (2017). doi:10.1111/adb.12574
9. Ferreira, M. A. et al. Shared genetic origin of asthma, hay fever and eczema elucidates allergic disease biology. Nat. Genet. 49, 1752–1757 (2017).
10. Demontis, D. et al. Discovery of the first genome-wide significant risk loci for attention deficit/hyperactivity disorder. Nat. Genet. 51, 63–75 (2019).
11. Pasman, J. A. et al. GWAS of lifetime cannabis use reveals new risk loci, genetic overlap with psychiatric traits, and a causal influence of schizophrenia. Nat. Neurosci. 21, 1161–1170 (2018).
12. Stringer, S. et al. Genome-wide association study of lifetime cannabis use based on a large meta-analytic sample of 32 330 subjects from the International Cannabis Consortium. Transl. Psychiatry 6, e769 (2016).
13. Liu, M. et al. Association studies of up to 1.2 million individuals yield new insights into the genetic etiology of tobacco and alcohol use. Nature Genetics 51, 237–244 (2019).
14. Wray, N. R. et al. Genome-wide association analyses identify 44 risk variants and refine the genetic architecture of major depression. Nat. Genet. 50, 668–681 (2018).
15. Pickrell, J. K. et al. Detection and interpretation of shared genetic influences on 42 human traits. Nat. Genet. 48, 709–17 (2016).
16. Doherty, A. et al. GWAS identifies 14 loci for device-measured physical activity and sleep duration. Nat. Commun. 9, 1–8 (2018).
17. Karlsson Linnér, R. et al. Genome-wide association analyses of risk tolerance and risky behaviors in over 1 million individuals identify hundreds of loci and shared genetic influences. Nat. Genet. 51, 245–257 (2019).
18. Lo, M. T. et al. Genome-wide analyses for personality traits identify six genomic loci and show correlations with psychiatric disorders. Nat. Genet. 49, 152–156 (2017).
19. Van den Berg, S. M. et al. Meta-analysis of Genome-Wide Association Studies for Extraversion: Findings from the Genetics of Personality Consortium. Behav. Genet. 46, 170–182 (2016).
20. Hu, Y. et al. GWAS of 89,283 individuals identifies genetic variants associated with self-reporting of being a morning person. Nat. Commun. 7, 1–9 (2016).
21. De Moor, M. H. M. et al. Meta-analysis of genome-wide association studies for neuroticism, and the polygenic association with Major Depressive Disorder. JAMA Psychiatry 72, 642–650 (2015).
22. De Moor, M. H. M. et al. Meta-analysis of genome-wide association studies for personality. Mol. Psychiatry 17, 337–349 (2012).
23. Okbay, A. et al. Genetic variants associated with subjective well-being, depressive symptoms, and neuroticism identified through genome-wide analyses. Nat. Genet. 48, 624–633 (2016).
24. Sanchez-Roige, S. et al. Genome-wide association study of delay discounting in 23,217 adult research participants of European ancestry. Nat. Neurosci. 21, 16–20 (2018).
25. Hinds, D. A. et al. A genome-wide association meta-analysis of self-reported allergy identifies shared and allergy-specific susceptibility loci. Nat. Genet. 45, 907–911 (2013).
26. Warrier, V. et al. Genome-wide analyses of self-reported empathy: Correlations with autism, schizophrenia, and anorexia nervosa. Transl. Psychiatry 8, 1–10 (2018).
