# Supplementary material for: Cohort profile: Genetic data in the German Socio-Economic Panel Innovation Sample (SOEP-G)
Source: PLoS One. 2023 Nov 29;18(11):e0294896. doi: 10.1371/journal.pone.0294896 (PMC10686514; doi:10.1371/journal.pone.0294896)
Supplement: S4 Table — (XLSX) [file pone.0294896.s016.xlsx]

## Sheet: 4. Self-rated health estimates
S4 Table: Predictive accuracy of polygenic indices on self-rated health
Polygenic Index	Beta	Standard Error	P-Value
Externalizing single *	-0.112547	0.0215969	1.12894e-05
Depressive Symptoms single *	-0.107631	0.0207213	1.23583e-05
BMI single *	-0.0991086	0.0210626	0.000148081
ADHD single *	-0.0990996	0.0208811	0.000121586
Depression single *	-0.0987163	0.0205401	9.04497e-05
Number of children ever born women single *	-0.0891889	0.0204075	0.000714177
Type 2 diabetes single *	-0.0884182	0.0217223	0.00267356
Insomnia single *	-0.0822329	0.0204307	0.00324131
Neuroticism personality single *	-0.0818451	0.0204037	0.00343339
Cigarettes per day single *	-0.0762333	0.0204116	0.0105979
Systolic blood pressure single	-0.0759958	0.0231609	0.0577463
Ever smoke single *	-0.0737936	0.0207388	0.0209733
Left out of social activity single *	-0.0707011	0.0203171	0.0281327
Diastolic blood pressure single	-0.0696076	0.0218665	0.0812144
Triglycerides single	-0.0520996	0.0204955	0.609986
Large artery stroke single	-0.0517288	0.0248134	2.04664
Asthma single	-0.0504033	0.0202955	0.719706
Migraine single	-0.0394163	0.0202968	2.87466
Small vessel stroke single	-0.0357892	0.0243361	7.78463
Any stroke single	-0.0315234	0.0211707	7.51465
Any ischemic stroke single	-0.0263501	0.0210593	11.6041
Narcissism personality single	-0.0246924	0.0203303	12.3566
Asthma, Eczema, Rhinitis single	-0.0214432	0.020321	16.0291
Schizophrenia single	-0.0202897	0.0253275	23.2741
Alcohol misuse single	-0.0193185	0.0203628	18.8578
Extraversion personality single	-0.0169397	0.0203264	22.2596
Alzheimers single	-0.0133347	0.0203446	28.1739
Height single	-0.011795	0.0248062	34.8969
Atrial fibrillation single	-0.0106356	0.0208384	33.5409
Chronic kidney disease single	-0.00999149	0.0239768	37.2311
Morning person single	-0.0092188	0.0206254	36.022
Breast cancer single	-0.00917225	0.0222966	37.4461
Cannabis single	-0.00389184	0.0204916	46.7163
Nearsightedness single	-0.00169587	0.0206145	51.3943
Openess single	0.00288393	0.0208159	48.9403
Childhood reading single	0.0031919	0.0204033	48.1635
Cardioembolic stroke single	0.00372801	0.0229514	47.904
Drinks per week single	0.0041585	0.0203257	46.085
Risk tolerance single	0.00586515	0.0204142	42.5648
Hayfever single	0.017486	0.020263	21.3543
Friend satisfaction single	0.0223895	0.020381	14.9648
Family satisfaction single	0.0302769	0.020423	7.60954
Adventurousness personality single	0.0320141	0.0203203	6.34105
HDL single	0.0350349	0.0203178	4.66332
Age of first menses single	0.047053	0.0204852	1.19445
Self-rated math ability single	0.0664862	0.0203629	0.0611229
Physical activity single *	0.0708445	0.0205106	0.0309548
Cognitive Performance single *	0.0710972	0.020583	0.0309394
Longevity single *	0.0925439	0.0205864	0.000401984
Religious Attendance single *	0.107674	0.0204333	8.26357e-06
Highest math single *	0.116786	0.0204543	7.07976e-07
Subjective well-being single *	0.129151	0.0208468	3.81596e-08
Educational attainment single *	0.140852	0.02052	4.78066e-10
Age of first birth single *	0.144557	0.020223	6.57318e-11
Self-rated health single *	0.197898	0.0205902	1.04335e-19
Notes: The coefficients in the table represent the estimated beta coefficients from each individual PGI regressed on self-rated health in the German Socioeconomic Panel Innovation Supplement. Self-rated health is the average self-rated health score, rated 1-5 with 1 being poor and 5 being very good, for each individual for all years they are observed in the survey. The observations are then colla…
