# Supplementary material for: Cohort profile: Genetic data in the German Socio-Economic Panel Innovation Sample (SOEP-G)
Source: PLoS One. 2023 Nov 29;18(11):e0294896. doi: 10.1371/journal.pone.0294896 (PMC10686514; doi:10.1371/journal.pone.0294896)
Supplement: S5 Table — (XLSX) [file pone.0294896.s017.xlsx]

## Sheet: 5. Observed Heigh Estimates
S5 Table: Observed height birth cohort effect estimates
	Beta	Standard Error	P-Value
1940's Birth Cohort	0.0584	0.617209	0.925
1950's Birth Cohort	0.647	0.824145	0.432
1960's Birth Cohort	2.151	0.991684	0.0302
1970's Birth Cohort	2.322	1.11037	0.0367
1980's Birth Cohort	3.090	1.42561	0.0303
Standardized height PGI	3.077	0.140309	1.33291e-19
Constant	179.1	1.53276	2.48574e-40
Observations	6465
Number of individuals	2164
R-squared	0.614
Sex FE	YES
Five Year Age Bin FE	YES
Interaction Sex and Age	YES
Clustered standard errors in Standard Error column
Notes: The coefficients in the table represent the estimated beta coefficients from observed phenotypic height in the German Socioeconomic Panel Innovation Supplement regressed on five year age bins, sex dummies, an interaction between sex dummies and the five year age bins, the standardized height PGI value, and birth cohort dummies. Standard errors are clustered for each individual, given that …

## Sheet: 6. Observed BMI Estimates
Supplementary Table 6. Observed BMI birth cohort effect estimates
	Beta	Standard Error	P-Value
1940's Birth Cohort	-0.637	0.416694	0.126
1950's Birth Cohort	-1.696	0.541888	0.00178
1960's Birth Cohort	-3.566	0.670282	1.2e-07
1970's Birth Cohort	-3.764	0.818267	4.59e-06
1980's Birth Cohort	-4.028	1.71978	0.0193
Standardized BMI PGI	0.946	0.110628	2.03185e-09
Constant	26.67	1.75916	2.55398e-15
Observations	3475
Number of individuals	1458
R-squared	0.103
Sex FE	YES
Five Year Age Bin FE	YES
Interaction Sex and Age	YES
Clustered standard errors in Standard Error column
Notes: The coefficients in the table represent the estimated beta coefficients from observed phenotypic BMI in the German Socioeconomic Panel Innovation Supplement regressed on five year age bins, sex dummies, an interaction between sex dummies and the five year age bins, the standardized BMI PGI value, and birth cohort dummies. Standard errors are clustered for each individual, given that indivi…

## Sheet: 7. Child PGI and parental info
Supplementary Table 7. Correlation between child EA PGI and parental characteristics conditioning on parental PGIs
		Child PGI			Residualized Child PGI
	N	Estimate	SE	P-value	Estimate	SE	P-value
Father age at birth	180	0.107854	0.0751425	0.153776	0.0954213	0.0722591	0.189146
Mother age at birth	295	0.156514	0.0661231	0.018808	0.0594533	0.0616653	0.33605
Father school degree: high	177	0.285325	0.0825018	0.000754647	-0.045916	0.077456	0.554439
Mother school degree: high	294	0.206239	0.0620093	0.00103467	0.0628603	0.058881	0.286895
Father net income	151	0.187762	0.0860383	0.0314521	-0.0527442	0.07439	0.479977
Mother net income	202	0.158882	0.0709396	0.0266224	-0.00181445	0.0754368	0.980844
Notes: The table reports the correlation estimates between child polygenic index (PGI) for educational attainment (EA) and parental characteristics. In the second set of columns, the child PGI was residualized for father and mother PGIs before computing the correlations. No other controls were included. When trios were not all genotyped but parent-offspring or sibling pairs were genotyped, missin…
