# Supplementary material for: Cohort profile: Genetic data in the German Socio-Economic Panel Innovation Sample (SOEP-G)
Source: PLoS One. 2023 Nov 29;18(11):e0294896. doi: 10.1371/journal.pone.0294896 (PMC10686514; doi:10.1371/journal.pone.0294896)
Supplement: S6 Table — (XLSX) [file pone.0294896.s018.xlsx]

## Sheet: 6. Observed BMI Estimates
S6 Table: Observed BMI birth cohort effect estimates
	Beta	Standard Error	P-Value
1940's Birth Cohort	-0.637	0.416694	0.126
1950's Birth Cohort	-1.696	0.541888	0.00178
1960's Birth Cohort	-3.566	0.670282	1.2e-07
1970's Birth Cohort	-3.764	0.818267	4.59e-06
1980's Birth Cohort	-4.028	1.71978	0.0193
Standardized BMI PGI	0.946	0.110628	2.03185e-09
Constant	26.67	1.75916	2.55398e-15
Observations	3475
Number of individuals	1458
R-squared	0.103
Sex FE	YES
Five Year Age Bin FE	YES
Interaction Sex and Age	YES
Clustered standard errors in Standard Error column
Notes: The coefficients in the table represent the estimated beta coefficients from observed phenotypic BMI in the German Socioeconomic Panel Innovation Supplement regressed on five year age bins, sex dummies, an interaction between sex dummies and the five year age bins, the standardized BMI PGI value, and birth cohort dummies. Standard errors are clustered for each individual, given that indivi…
