# Supplementary material for: Cohort profile: Genetic data in the German Socio-Economic Panel Innovation Sample (SOEP-G)
Source: PLoS One. 2023 Nov 29;18(11):e0294896. doi: 10.1371/journal.pone.0294896 (PMC10686514; doi:10.1371/journal.pone.0294896)
Supplement: S7 Table — (XLSX) [file pone.0294896.s019.xlsx]

## Sheet: 7. Child PGI and parental info
S7 Table: Correlation between child EA PGI and parental characteristics conditioning on parental PGIs
		Child PGI			Residualized Child PGI
	N	Estimate	SE	P-value	Estimate	SE	P-value
Father age at birth	180	0.107854	0.0751425	0.153776	0.0954213	0.0722591	0.189146
Mother age at birth	295	0.156514	0.0661231	0.018808	0.0594533	0.0616653	0.33605
Father school degree: high	177	0.285325	0.0825018	0.000754647	-0.045916	0.077456	0.554439
Mother school degree: high	294	0.206239	0.0620093	0.00103467	0.0628603	0.058881	0.286895
Father net income	151	0.187762	0.0860383	0.0314521	-0.0527442	0.07439	0.479977
Mother net income	202	0.158882	0.0709396	0.0266224	-0.00181445	0.0754368	0.980844
Notes: The table reports the correlation estimates between child polygenic index (PGI) for educational attainment (EA) and parental characteristics. In the second set of columns, the child PGI was residualized for father and mother PGIs before computing the correlations. No other controls were included. When trios were not all genotyped but parent-offspring or sibling pairs were genotyped, missin…
